# Supplementary material for: Vesicular Release and Uptake of Circular LSD1-RNAs from Non-Cancer and Cancer Lung Cells
Source: Int J Mol Sci. 2023 Sep 12;24(18):13981. doi: 10.3390/ijms241813981 (PMC10530930; doi:10.3390/ijms241813981)
Supplement: Supplementary file 1 [file ijms-24-13981-s001.zip]

Archive with 1 entries (1 files):
- ijms-2547409-supplementary.pdf
